# Supplementary material for: Chirality Transfer and Thiazolidine or Thiazine Formation in Reactions of L and D Enantiomers of β- or γ-Sulfhydryl Amino Acids with Imidazole Carboxaldehydes and Nickel(II)
Source: Molecules. 2026 Jun 25;31(13):2234. doi: 10.3390/molecules31132234 (PMC13363088; doi:10.3390/molecules31132234)
Supplement: Supplementary file 1 [file molecules-31-02234-s001.zip]

Archive with 1 entries (1 files):
- molecules-4375520-supplementary.pdf
